# Supplementary material for: Correction: A Higher Level Classification of All Living Organisms
Source: PLoS One. 2015 Jun 11;10(6):e0130114. doi: 10.1371/journal.pone.0130114 (PMC5159126; doi:10.1371/journal.pone.0130114)
Supplement: S1 Table — (XLSX) [file pone.0130114.s001.xlsx]

## Sheet: Hierarchical Classification
SUPERKINGDOM PROKARYOTA
	KINGDOM ARCHAEA [= ARCHAEBACTERIA]
					Phylum Crenarchaeota
									Class “Aigarchaeota”
													Order N.N. ("Ca. Caldiarchaeum")
									Class “Korarchaeota”
													Order N.N. ("Ca. Korarchaeum")
									Class “Thaumarchaeota”
													Order Cenarchaeales
									Class Thermoprotei [= Crenarchaeota]
													Order Acidilobales
													Order Desulfurococcales
													Order Fervidicoccales
													Order Sulfolobales
													Order Thermoproteales
					Phylum Euryarchaeota
									Class Archaeoglobi
													Order Archaeoglobales
									Class Halobacteria
													Order Halobacteriales
									Class Methanobacteria
													Order Methanobacteriales
									Class Methanococci
													Order Methanococcales
									Class “Methanomicrobia”
													Order Methanocellales
													Order Methanomicrobiales
													Order Methanosarcinales
									Class Methanopyri
													Order Methanopyrales
									Class “Nanohaloarchaea”
													Order N.N. (e.g., "Ca. Nanosalinarum")
									Class Thermococci
													Order Thermococcales
									Class Thermoplasmata
													Order Thermoplasmatales
	KINGDOM BACTERIA [= EUBACTERIA]
		SUBKINGDOM NEGIBACTERIA
					Phylum Acidobacteria
									Class N.N. (Bryobacter)
									Class Acidobacteria
													Order Acidobacteriales
									Class Holophagae
													Order Acanthopleuribacterales
													Order Holophagales
					Phylum Aquificae
									Class Aquificae
													Order Aquificales
					Phylum Armatimonadetes
									Class Armatimonadia
													Order Armatimonadales
									Class Chthonomonadetes
													Order Chthonomonadales
									Class Fimbriimonadia
													Order Fimbriimonadales
					Phylum Bacteroidetes
									Class Bacteroidia
													Order Bacteroidales
									Class Cytophagia
													Order Cytophagales
									Class Flavobacteria
													Order Flavobacteriales
									Class Sphingobacteriia
													Order Sphingobacteriales
					Phylum Caldiserica
									Class Caldisericia
													Order Caldisericales
					Phylum Chlamydiae
									Class Chlamydiae
													Order Chlamydiales
					Phylum Chlorobi
									Class Chlorobea
													Order Chlorobiales
									Class Ignavibacteria
													Order Ignavibacteriales
					Phylum Chrysiogenetes
									Class Chrysiogenetes
													Order Chrysiogenales
					Phylum Cyanobacteria [= Cyanophyta]
									Class Cyanophyceae [= Phycobacteria]
													Order Chroococcales
													Order Nostocales
													Order Oscillatoriales
													Order Pseudanabaenales
													Order Synechococcales
									Class Gloeobacteria [= Gloeobacterophyceae]
													Order Gloeobacterales
					Phylum Deferribacteres
									Class Deferribacteres
													Order Deferribacterales
					Phylum Deinococcus-Thermus [= Hadobacteria]
									Class Deinococci
													Order Deinococcales
													Order Thermales
					Phylum Dictyoglomi
									Class Dictyoglomia
													Order Dictyoglomales
					Phylum Elusimicrobia
									Class Elusimicrobia
													Order Elusimicrobiales
					Phylum Fibrobacteres
									Class Fibrobacteria
													Order Fibrobacterales
					Phylum Fusobacteria
									Class Fusobacteriia
													Order Fusobacteriales
					Phylum Gemmatimonadetes
									Class Gemmatimonadetes
													Order Gemmatimonadales
					Phylum Lentisphaerae
									Class Lentisphaeria
													Order Lentisphaerales
													Order Victivallales
									Class Oligosphaeria
													Order Oligosphaerales
					Phylum Nitrospira
									Class "Nitrospira"
													Order "Nitrospirales"
					Phylum Planctomycetes
									Class Phycisphaerae
													Order Phycisphaerales
									Class Planctomycea
													Order Planctomycetales
					Phylum Proteobacteria
									Class Alphaproteobacteria
													Order N.N. (e.g., Breoghania)
													Order Caulobacterales
													Order Kiloniellales
													Order Kordiimonadales
													Order Magnetococcales
													Order “Parvularculales”
													Order Rhizobiales
													Order Rhodobacterales
													Order Rhodospirillales
													Order Rickettsiales
													Order Sneathiellales
													Order Sphingomonadales
									Class Betaproteobacteria
													Order N.N. (Chitinivorax)
													Order Burkholderiales
													Order Hydrogenophilales
													Order Methylophilales
													Order Neisseriales
													Order Nitrosomonadales
													Order "Procabacteriales"
													Order Rhodocyclales
									Class Deltaproteobacteria
													Order N.N. (e.g., Deferrisoma)
													Order Bdellovibrionales
													Order Desulfarculales
													Order Desulfobacterales
													Order Desulfovibrionales
													Order Desulfurellales
													Order Desulfuromonadales
													Order Myxococcales
													Order Syntrophobacterales
									Class Epsilonproteobacteria
													Order Campylobacterales
													Order Nautiliales
									Class Gammaproteobacteria
													Order N.N. (e.g., Alkalimonas)
													Order Acidithiobacillales
													Order Aeromonadales
													Order Alteromonadales
													Order Cardiobacteriales
													Order Chromatiales
													Order “Enterobacteriales”
													Order Legionellales
													Order Methylococcales
													Order Oceanospirillales
													Order Orbales
													Order Pasteurellales
													Order Pseudomonadales
													Order “Salinisphaerales”
													Order Thiotrichales
													Order “Vibrionales”
													Order Xanthomonadales
									Class Zetaproteobacteria
													Order Mariprofundales
					Phylum Spirochaetae
									Class "Spirochaetes"
													Order Spirochaetales
					Phylum Synergistetes
									Class Synergistia
													Order Synergistales
					Phylum Thermodesulfobacteria
									Class Thermodesulfobacteria
													Order Thermodesulfobacteriales
					Phylum Thermotogae
									Class Thermotogae
													Order Thermotogales
					Phylum Verrucomicrobia
									Class Opitutae
													Order Opitutales
													Order Puniceicoccales
									Class Verrucomicrobiae
													Order Verrucomicrobiales
		SUBKINGDOM POSIBACTERIA
					Phylum Actinobacteria
									Class Actinobacteria
													Order Acidimicrobiales
													Order Actinomycetales
													Order Bifidobacteriales
													Order Coriobacteriales
													Order Euzebyales
													Order Gaiellales
													Order Nitriliruptorales
													Order Rubrobacterales
													Order Solirubrobacterales
													Order Thermoleophilales
					Phylum Chloroflexi [= Chlorobacteria]
									Class Anaerolineae
													Order Anaerolineales
									Class Caldilineae
													Order Caldilineales
									Class Chloroflexia
													Order Chloroflexales
													Order Herpetosiphonales
									Class Dehalococcoidia
													Order Dehalococcoidales
									Class Ktedonobacteria
													Order Ktedonobacterales
													Order Thermogemmatisporales
									Class Thermomicrobia
													Order Sphaerobacterales
													Order Thermomicrobiales
					Phylum Firmicutes
									Class Bacilli
													Order Bacillales
													Order Lactobacillales
									Class Clostridia
													Order Clostridiales
													Order Halanaerobiales
													Order Natranaerobiales
													Order Thermoanaerobacterales
									Class Erysipelotrichia
													Order Erysipelotrichales
									Class Negativicutes
													Order Selenomonadales
									Class Thermolithobacteria
													Order Thermolithobacterales
					Phylum Tenericutes
									Class Mollicutes
													Order Acholeplasmatales
													Order Anaeroplasmatales
													Order Entomoplasmatales
													Order Haloplasmatales
													Order Mycoplasmatales
SUPERKINGDOM EUKARYOTA
	KINGDOM PROTOZOA
		SUBKINGDOM EOZOA
			INFRAKINGDOM EUGLENOZOA
					Phylum Euglenozoa
						Subphylum N.N.
									Class Diplonemea
													Order Diplonemida
									Class Kinetoplastea
													Order Bodonida
													Order Prokinetoplastida
													Order Trypanosomatida
						Subphylum Euglenoida
									Class N.N.
													Order Petalomonadida
													Order Ploeotiida
									Class Euglenophyceae
													Order Euglenida
													Order Eutreptiida
									Class Peranemea
													Order Heteronemida
													Order Peranemida
													Order Rhabdomonadida
						Subphylum Symbiontida
									Class Postgaardea
													Order Postgaardida
			INFRAKINGDOM EXCAVATA
					Phylum Loukozoa
						Subphylum Eolouka
									Class Jakobea
													Order Jakobida
									Class Tsukubea
													Order Tsukubamonadida
						Subphylum Neolouka
									Class Malawimonadea
													Order Malawimonadida
					Phylum Metamonada
									Class Anaeromonadea
													Order Oxymonadida
													Order Trimastigida
									Class Carpomonadea
													Order Carpediemonadida
													Order Chilomastigida
													Order Dysnectida
									Class Eopharyngea
													Order Diplomonadida
													Order Retortamonadida
									Class Trichomonadea
													Order Cristamonadida
													Order Spirotrichonymphida
													Order Trichomonadida
													Order Tritrichomonadida
									Class Trichonymphea
													Order Lophomonadida
													Order Trichonymphida
					Phylum Percolozoa
						Subphylum Pharyngomonada
									Class Pharyngomonadea
													Order Pharyngomonadida
						Subphylum Tetramitia
									Class Heterolobosea
													Order Acrasida
													Order Schizopyrenida
									Class Lyromonadea
													Order Lyromonadida
									Class Percolatea
													Order Percolomonadida
													Order Pseudociliatida
		SUBKINGDOM SARCOMASTIGOTA
					Phylum Amoebozoa
						Subphylum Conosa
									Class Archamoebea
													Order Mastigamoebida
													Order Pelobiontida
													Order Rhizomastigida
									Class Dictyostelea
													Order Dictyostelida
									Class Myxogastrea [= Myxomycetes]
										Subclass Exosporeae
													Order Ceratiomyxida
										Subclass Myxogastria
												Superorder Columellidia
													Order Echinosteliida
													Order Fuscisporida
												Superorder Lucisporidia
													Order Liceida
													Order Trichiida
									Class Protostelea
													Order Protostelida
									Class Variosea
													Order Artodiscida
													Order Holomastigida
													Order Phalansteriida
													Order Varipodida
						Subphylum Lobosa
									Class Discosea
										Subclass Flabellinia
													Order Dactylopodida
													Order Himatismenida
													Order Pellitida
													Order Stygamoebida
													Order Trichosida
													Order Vanellida
										Subclass Longamoebia
													Order Dermamoebida
													Order Centramoebida
													Order Thecamoebida
									Class Tubulinea [= Lobosea]
													Order Arcellinida
													Order Echinamoebida
													Order Euamoebida
													Order Leptomyxida
													Order Nolandida
					Phylum Choanozoa [with Microsporidia, Animalia, and Fungi constitutes "Supergroup Opisthokonta"]
						Subphylum Choanofila
									Class Choanoflagellatea
													Order Acanthoecida
													Order Craspedida
									Class Corallochytrea
													Order Corallochytrida
									Class Filasterea
													Order Ministeriida
									Class Ichthyosporea
													Order Dermocystida
													Order Eccrinida
						Subphylum Paramycia
									Class Aphelidea
													Order Aphelidida
									Class Cristidiscoidea
													Order Fonticulida
													Order Nucleariida
									Class Rozellidea
													Order Rozellida
					Phylum Microsporidia [with Choanozoa, Animalia, and Fungi constitutes "Supergroup Opisthokonta"]
									Class Disporea
													Order N.N. (e.g., Nosema)
									Class Metchnikovellea
													Order Metchnikovellida
									Class Minisporea [= Microsporea]
													Order Minisporida [= Minisporea]
									Class Pleistophorea
													Order Pleistophorida
					Phylum Sulcozoa
						Subphylum Apusozoa
									Class Breviatea
													Order Breviatida
									Class Thecomonadea
													Order Apusomonadida
						Subphylum Varisulca
									Class Diphyllatea
													Order Diphylleida
									Class Glissodiscea
													Order Mantamonadida
													Order Planomonadida
									Class Hilomonadea
													Order Rigifilida
	KINGDOM CHROMISTA
		SUBKINGDOM HACROBIA
					Phylum N.N.
									Class Endohelea
													Order Heliomonadida
													Order Microhelida
									Class Picomonadea
													Order Picomonadida
									Class Telonemea
													Order Telonemida
					Phylum Cryptista
						Subphylum Palpitia
									Class Palpitea
													Order Palpitida
						Subphylum Rollomonadia
									Class Cryptophyceae
													Order Cryptomonadales
													Order Pyrenomonadales
													Order Tetragonidiales
									Class Goniomonadea
													Order Goniomonadida
									Class Leucocryptea
													Order Kathablepharida
					Phylum Haptophyta
									Class Coccolithophyceae [= Prymnesiophyceae]
													Order Coccolithales
													Order Coccosphaerales
													Order Isochrysidales
													Order Phaeocystales
													Order Prymnesiales
													Order Syracosphaerales
													Order Zygodiscales
									Class Pavlovophyceae
													Order Pavlovales
					Phylum Heliozoa
									Class Centrohelea
													Order Acanthocystida
													Order Pterocystida
		SUBKINGDOM HAROSA [= "Supergroup SAR"]
			INFRAKINGDOM HALVARIA
				Superphylum Alveolata
					Phylum Ciliophora
						Subphylum Intramacronucleata
									Class Armophorea
													Order Armophorida
													Order Clevelandellida
									Class Colpodea
													Order Bryometopida
													Order Bryophryida
													Order Bursariomorphida
													Order Colpodida
													Order Cyrtolophosidida
													Order Sorogenida
									Class Litostomatea
										Subclass Haptoria
													Order Cyclotrichiida
													Order Haptorida
													Order Pleurostomatida
										Subclass Trichostomatia
													Order Entodiniomorphida
													Order Macropodiniida
													Order Vestibuliferida
									Class Spirotrichea
										Subclass Choreotrichia
													Order Tintinnida
										Subclass Hypotrichia
													Order Euplotida
													Order Kiitrichida
										Subclass Licnophoria
													Order Licnophorida
										Subclass Oligotrichia
													Order Strombidiida
										Subclass Protocruziidia
													Order Phacodiniida
													Order Protocruziida
										Subclass Stichotrichia
													Order Sporadotrichida
													Order Stichotrichida
													Order Urostylida
									Class Nassophorea
													Order Colpodidiida
													Order Microthoracida
													Order Nassulida
													Order Synhymeniida
									Class Oligohymenophorea
										Subclass Apostomatia
													Order Apostomatida
													Order Astomatophorida
													Order Pilisuctorida
										Subclass Astomatia
													Order Astomatida
										Subclass Hymenostomatia
													Order Ophyroglenida
													Order Tetrahymenida
										Subclass Peniculia
													Order Peniculida
													Order Urocentrida
										Subclass Peritrichia
													Order Mobilida
													Order Sessilida
										Subclass Scuticociliatia
													Order Philasterida
													Order Pleuronematida
													Order Thigmotrichida
									Class Phyllopharyngea
										Subclass Chonotrichia
													Order Cryptogemmida
													Order Exogemmiida
										Subclass Cyrtophoria
													Order Chlamydodontida
													Order Dysteriida
										Subclass Rhynchodia
													Order Hypocomatida
													Order Rhynchodida
										Subclass Suctoria
													Order Endogenida
													Order Evaginogenida
													Order Exogenida
									Class Plagiopylea
													Order Odontostomatida
													Order Plagiopylida
									Class Prostomatea
													Order Prorodontida
													Order Prostomatida
						Subphylum Postciliodesmatophora
									Class Heterotrichea
													Order Heterotrichida
									Class Karyorelictea
													Order Loxodida
													Order Protoheterotrichida
													Order Protostomatida
					Phylum Miozoa
						Subphylum Myzozoa
							Infraphylum Apicomplexa
								Superclass Apicomonada
									Class Apicomonadea
													Order Chromerida
													Order Colpodellida
													Order Voromonadida
								Superclass Sporozoa
									Class N.N.
													Order Blastogregarinida
									Class Coccidiomorphea
										Subclass Coccidia
													Order Adeleida
													Order Eimeriida
													Order Ixorheida
										Subclass Coelotrophia
													Order Coelotrophiida [= Protococcidiida]
										Subclass Hematozoa
												Superorder Aconoidia
													Order Nephromycida
													Order Piroplasmida
												Superorder Haemosporidia
													Order Haemosporida
									Class Gregarinomorphea
										Subclass Cryptogregaria
													Order Cryptogregarida (Cryptosporidium)
										Subclass Histogregaria
													Order Histogregarida
										Subclass Orthogregarinia
													Order Arthrogregarida
													Order Vermigregarida
									Class Paragregarea
													Order Archigregarinida
													Order Stenophorida
													Order Velocida
							Infraphylum Dinozoa
								Superclass Dinoflagellata
									Class Dinophyceae
										Subclass N.N.
													Order Actiniscales
													Order Blastodinales
													Order Coccidinales
													Order Dinamoebales
													Order Lophodinales
													Order Pyrocystales
													Order Thoracosphaerales
										Subclass Dinophysoidia
													Order Dinophysidales
													Order Nannoceratopsales
										Subclass Gonyaulacoidia
													Order Gonyaulacales
													Order Gymnodiniales
										Subclass Peridinoidia
													Order Peridiniales
													Order Prorocentrales
										Subclass Suessioidia
													Order Suessiales
									Class Ellobiopsea
													Order Ellobiopsida
									Class Noctilucea
													Order Noctilucida
									Class Oxyrrhea
													Order Acrocoelida
													Order Oxyrrhida
									Class Syndinea
													Order Rastrimonadida
													Order Syndinida
								Superclass Perkinsozoa
									Class Myzomonadea
													Order Algovorida
									Class Perkinsea
													Order Perkinsida
													Order Phagodinida
									Class Squirmidea
													Order Squirmida
						Subphylum Protalveolata
									Class Colponemea
													Order Colponemida
				Superphylum Heterokonta [= "Supergroup Stramenopiles"]
					Phylum Bigyra
									Class Bikosea
													Order Anoecida
													Order Bicoecida
													Order Borokida
													Order Pseudodendromonadida
													Order Rictida
									Class Blastocystea
													Order Blastocystida
									Class Nanomonadea
													Order Uniciliatida
									Class Opalinea
													Order Opalinida
													Order Proteromonadida
									Class Labyrinthulea
													Order Labyrinthulida
													Order Thraustochytriida
									Class Placididea [= Placidiophyceae]
													Order Placidiida
					Phylum Ochrophyta [= Heterokontophyta p.p.]
									Class Bacillariophyceae [= Diatomeae]
										Subclass Bacillariophycidae
													Order Achnanthales
													Order Bacillariales
													Order Cymbellales
													Order Dictyoneidales
													Order Eunotiales
													Order Lyrellales
													Order Mastogloiales
													Order Naviculales
													Order Rhopalodiales
													Order Surirellales
													Order Thalassiophysales
										Subclass Coscinodiscophycidae
													Order Anaulales
													Order Arachnoidiscales
													Order Asterolamprales
													Order Aulacoseirales
													Order Biddulphiales
													Order Chaetocerotales
													Order Chrysanthemodiscales
													Order Corethrales
													Order Coscinodiscales
													Order Cymatosirales
													Order Ethmodiscales
													Order Hemiaulales
													Order Leptocylindrales
													Order Lithodesmiales
													Order Melosirales
													Order Orthoseirales
													Order Paraliales
													Order Rhizosoleniales
													Order Stictocyclales
													Order Stictodiscales
													Order Thalassiosirales
													Order Triceratiales
										Subclass Fragilariophycidae
													Order Ardissoneales
													Order Climacospheniales
													Order Cyclophorales
													Order Fragilariales
													Order Licmophorales
													Order Protoraphidales
													Order Rhabdonematales
													Order Rhaphoneidales
													Order Striatellales
													Order Tabellariales
													Order Thalassionematales
													Order Toxariales
									Class Bolidophyceae
													Order Parmales [= Bolidomonadales]
									Class Chrysomerophyceae
													Order Chrysomeridales
									Class Chrysophyceae
													Order Chloramoebales
													Order Chromulinales
													Order Chrysosphaerales
													Order Heterogloeales
													Order Hibberdiales
													Order Hydrurales
													Order Ochromonadales
													Order Paraphysomonadida
													Order Synurales
													Order Thallochrysidales
									Class Eustigmatophyceae
													Order Eustigmatales
									Class Dictyochophyceae [= Hypogyristea]
													Order Dictyochales
													Order Olisthodiscales
													Order Pedinellales
													Order Pelagomonadales
													Order Sarcinochrysidales
									Class Phaeophyceae
										Subclass Dictypophycidae
													Order Dictyotales
													Order Onslowiales
													Order Sphacelariales
													Order Syringodermatales
										Subclass Discosporangiophycidae
													Order Discosporangiales
										Subclass Fucophycidae
													Order Ascoseirales
													Order Asterocladales
													Order Desmarestiales
													Order Ectocarpales
													Order Fucales
													Order Laminariales
													Order Nemodermatales
													Order Phaeosiphoniellales
													Order Ralfsiales
													Order Scytothamnales
													Order Sporochnales
													Order Tilopteridales [= Cutleriales]
										Subclass Ishigeophycidae
													Order Ishigeales
									Class Phaeothamniophyceae [= Aurophyceae]
													Order Aurearenales
													Order Phaeothamniales
									Class Picophagophyceae [= Picophagea]
													Order Picophagales
													Order Synchromales
									Class Pinguiophyceae
													Order Pinguiochrysidales
									Class Raphidophyceae
													Order Actinophryida
													Order Commatiida
													Order Raphidomonadales
									Class Schizocladiophyceae
													Order Schizocladiales
									Class Xanthophyceae
													Order Mischococcales
													Order Pleurochloridellales
													Order Tribonematales
													Order Vaucheriales
					Phylum Pseudofungi [= Oomycota]
									Class Bigyromonadea
													Order Developayellida
									Class Hyphochytrea
													Order Hyphochytriida
													Order Pirsoniida
									Class Oomycetes
										Subclass Eogamia
													Order Anisolpidiales
													Order Haptoglossales
													Order Lagenismatales
													Order Olpidiopsidales
													Order Rozellopsidales
										Subclass Peronosporidae
													Order Peronosporales
													Order Pythiales
													Order Rhipidiales
										Subclass Saprolegniidae
													Order Albuginales
													Order Leptomitales
													Order Salilagenidiales
													Order Saprolegniales
			INFRAKINGDOM RHIZARIA
					Phylum Cercozoa
						Subphylum Endomyxa
									Class Ascetosporea
													Order Claustrosporida
													Order Haplosporida
													Order Paradinida
													Order Paramyxida
									Class Gromiidea
													Order Gromiida
													Order Reticulosida
									Class Phytomyxea
													Order Phagomyxida
													Order Plasmodiophorida
									Class Vampyrellidea
													Order Vampyrellida
						Subphylum Monadofilosa
									Class Imbricatea
										Subclass Placonuda
													Order Discocelida
													Order Discomonadida
													Order Euglyphida
													Order Marimonadida
													Order Variglissida
										Subclass Placoperla
													Order Perlofilida
													Order Rotosphaerida
													Order Spongomonadida
													Order Thaumatomonadida
													Order Zoelucasida
									Class Metromonadea
													Order Metopiida
													Order Metromonadida
									Class Sarcomonadea
													Order Cercomonadida
													Order Glissomonadida
													Order Pansomonadida
													Order Pseudosporida
													Order Sainouroida
									Class Thecofilosea
										Subclass Eothecia
													Order Cryomonadida
													Order Ebriida
													Order Matazida
													Order Ventricleftida
										Subclass Phaeodaria
													Order Eodarida
													Order Opaloconchida
										Subclass Tectosia
													Order Tectofilosida
						Subphylum Reticulofilosa
									Class Chlorarachnea
													Order Chlorarachnida
									Class Granofilosea
													Order Cryptofilida
													Order Desmothoracida
													Order Leucodictyida
													Order Limnofilida
									Class Skiomonadea
													Order Tremulida
					Phylum Retaria
						Subphylum Foraminifera
									Class Monothalamea
													Order Allogromiida
													Order Astrorhizida
													Order Psamminida
													Order Stannomida
									Class Globothalamea
													Order Carterinida
													Order Globeriginida
													Order Lagenida
													Order Lituolida
													Order Lofusiida
													Order Robertinida
													Order Rotaliida
													Order Testulariida
													Order Trochamminida
									Class Tubothalamea
													Order Miliolida
													Order Spirillinida
						Subphylum Radiozoa
								Superclass Polycystinia
									Class Polycystinea
													Order Collodarida
													Order Nassellaria
													Order Spumellaria
								Superclass Spasmaria
									Class Acantharea
													Order Arthracanthida
													Order Chaunacanthida
													Order Holacanthida
													Order Symphyacanthida
									Class Sticholonchea
													Order Taxopodida
	KINGDOM FUNGI
		SUBKINGDOM DIKARYA [= NEOMYCOTA]
					Phylum Ascomycota
						Subphylum Pezizomycotina
									Class Archaeorhizomycetes
													Order Archaeorhizomycetales
													Order Lahmiales
													Order Triblidiales
									Class Arthoniomycetes
													Order Arthoniales
									Class Dothideomycetes
										Subclass N.N.
													Order Acrospermales
													Order Botryosphaeriales
													Order Hysteriales
													Order Jahnulales
													Order Koralionastetales
													Order Patellariales
													Order Trypetheliales
										Subclass Dothideomycetidae
													Order Capnodiales
													Order Dothideales
													Order Microthyriales
													Order Myriangiales
										Subclass Meliolomycetidae
													Order Meliolales
										Subclass Pleosporomycetidae
													Order Mytilinidales
													Order Pleosporales
									Class Eurotiomycetes
										Subclass Chaetothyriomycetidae
													Order Chaetothyriales
													Order Pyrenulales
													Order Verrucariales
										Subclass Eurotiomycetidae
													Order Arachnomycetales
													Order Ascosphaerales
													Order Coryneliales
													Order Eurotiales
													Order Onygenales
										Subclass Mycocaliciomycetidae
													Order Mycocaliciales
									Class Laboulbeniomycetes
													Order Laboulbeniales
													Order Pyxidiophorales
									Class Lecanoromycetes
										Subclass N.N.
													Order Candelariales
													Order Umbilicariales
										Subclass Acarosporomycetidae
													Order Acarosporales
										Subclass Lecanoromycetidae
													Order Lecanorales
													Order Lecideales
													Order Peltigerales
													Order Rhizocarpales
													Order Teloschistales
										Subclass Ostropomycetidae
													Order Agyriales
													Order Baeomycetales
													Order Ostropales
													Order Pertusariales
									Class Leotiomycetes
													Order Cyttariales
													Order Erysiphales
													Order Geoglossales
													Order Helotiales
													Order Leotiales
													Order Mediolariales
													Order Rhytismatales
													Order Thelebolales
									Class Lichinomycetes
													Order Eremithallales
													Order Lichinales
									Class Orbiliomycetes
													Order Orbiliales
									Class Pezizomycetes
													Order Pezizales
									Class Sordariomycetes
										Subclass N.N.
													Order Phyllachorales
													Order Trichosphaeriales
										Subclass Hypocreomycetidae
													Order Coronophorales
													Order Hypocreales
													Order Melanosporales
													Order Microascales
										Subclass Sordariomycetidae
													Order Boliniales
													Order Calosphaeriales
													Order Chaetosphaeriales
													Order Coniochaetales
													Order Diaporthales
													Order Ophiostomatales
													Order Sordariales
										Subclass Spathulosporomycetidae
													Order Lulworthiales
										Subclass Xylariomycetidae
													Order Xylariales
						Subphylum Saccharomycotina
									Class Saccharomycetes
													Order Saccharomycetales
						Subphylum Taphrinomycotina
									Class Neolectomycetes
													Order Neolectales
									Class Pneumocystidomycetes
													Order Pneumocystidales
									Class Schizosaccharomycetes
													Order Schizosaccharomycetales
									Class Taphrinomycetes
													Order Taphrinales
					Phylum Basidiomycota
									Class Entorrhizomycetes
													Order Entorrhizales
													Order Wallemiales
						Subphylum Agaricomycotina
									Class Agaricomycetes
										Subclass N.N.
													Order Auriculariales
													Order Cantharellales
													Order Corticiales
													Order Gloeophyllales
													Order Hymenochaetales
													Order Polyporales
													Order Russulales
													Order Sebacinales
													Order Thelephorales
													Order Trechisporales
										Subclass Agaricomycetidae
													Order Agaricales
													Order Atheliales
													Order Boletales
										Subclass Phallomycetidae
													Order Geastrales
													Order Gomphales
													Order Hysterangiales
													Order Phallales
									Class Dacrymycetes
													Order Dacrymycetales
									Class Tremellomycetes
													Order Cystofilobasidiales
													Order Filobasidiales
													Order Tremellales
						Subphylum Pucciniomycotina
									Class Agaricostilbomycetes
													Order Agaricostilbales
													Order Spiculogloeales
									Class Atractiellomycetes
													Order Atractiellales
									Class Classiculomycetes
													Order Classiculales
									Class Cryptomycocolacomycetes
													Order Cryptomycocolacales
									Class Cystobasidiomycetes
													Order Cystobasidiales
													Order Erythrobasidiales
													Order Naohideales
									Class Microbotryomycetes
													Order Hetrogastridiales
													Order Leucosporidiales
													Order Microbotryales
													Order Sporidiobolales
									Class Mixiomycetes
													Order Mixiales
									Class Pucciniomycetes
													Order Helicobasidiales
													Order Pachnocybales
													Order Platygloeales
													Order Pucciniales
													Order Septobasidiales
						Subphylum Ustilaginomycotina
									Class N.N.
													Order Malasseziales
									Class Exobasidiomycetes
													Order Ceraceosorales
													Order Doassansiales
													Order Entylomatales
													Order Exobasidiales
													Order Georgefischeriales
													Order Microstromatales
													Order Tilletiales
									Class Ustilaginomycetes
													Order Urocystidales
													Order Ustilaginales
		SUBKINGDOM EOMYCOTA
					Phylum Chytridiomycota
									Class Blastocladiomycetes [= Allomycetes]
													Order Blastocladiales
									Class Chytridiomycetes
													Order Chytridiales
													Order Lobulomycetales
													Order Neocallimastigales
													Order Olpidiales
													Order Rhizophlyctidales
													Order Rhizophydiales
													Order Spizellomycetales
									Class Monoblepharidomycetes
													Order Monoblepharidales
					Phylum Glomeromycota
									Class Glomeromycetes [= Glomomycetes]
													Order Archaeosporales
													Order Diversisporales
													Order Glomerales
													Order Paraglomerales
					Phylum Zygomycota
						Subphylum N.N.
									Class N.N.
													Order Basidiobolales
						Subphylum Entomophthoromycotina
									Class N.N.
													Order Entomophthorales
						Subphylum Kickxellomycotina
									Class N.N.
													Order Asellariales
													Order Dimargaritales
													Order Harpellales
													Order Kickxellales
						Subphylum Mortierellomycotina
									Class N.N.
													Order Mortierellales
						Subphylum Mucoromycotina
									Class N.N.
													Order Endogonales
													Order Mucorales
						Subphylum Zoopagomycotina
									Class N.N.
													Order Zoopagales
	KINGDOM PLANTAE
		SUBKINGDOM BILIPHYTA
					Phylum Glaucophyta
									Class Glaucophyceae
													Order Glaucocystales
					Phylum Rhodophyta
						Subphylum Cyanidiophytina
									Class Cyanidiophyceae
													Order Cyanidiales
						Subphylum Eurhodophytina
									Class Bangiophyceae
													Order Bangiales
													Order Goniotrichales
									Class Florideophyceae
										Subclass N.N.
													Order Rhodachlyales
										Subclass Ahnfeltiophycidae
													Order Ahnfeltiales
													Order Pihiellales
										Subclass Corallinophycidae
													Order Corallinales
													Order Rhodogorgonales
													Order Sporolithales
										Subclass Hildenbrandiophyceae
													Order Hildenbrandiales
										Subclass Nemaliophycidae
													Order Acrochaetiales
													Order Balbianiales
													Order Balliales
													Order Batrachospermales
													Order Colaconematales
													Order Entwisleiales
													Order Nemaliales
													Order Palmariales
													Order Thoreales
										Subclass Rhodymeniophycidae
													Order Acrosymphytales
													Order Bonnemaisoniales
													Order Ceramiales
													Order Gelidiales
													Order Gigartinales
													Order Gracilariales
													Order Halymeniales
													Order Nemastomatales
													Order Peyssonneliales
													Order Plocamiales
													Order Rhodymeniales
													Order Sebdeniales
						Subphylum Metarhodophytina
									Class Compsopogonophyceae
													Order Compsopogonales
													Order Erythropeltidales
													Order Rhodochaetales
						Subphylum Rhodellophytina
									Class Porphyridiophyceae
													Order Porphyridiales
									Class Rhodellophyceae
													Order Dixoniellales
													Order Glaucosphaerales
													Order Rhodellales
									Class Stylonematophyceae
													Order Rufusiales
													Order Stylonematales
		SUBKINGDOM VIRIDIPLANTAE
			INFRAKINGDOM CHLOROPHYTA
					Phylum Chlorophyta
						Subphylum Chlorophytina
									Class Chlorodendrophyceae
													Order Chlorodendrales
									Class Chlorophyceae
													Order N.N. (e.g., Chlorangiopsidaceae)
													Order Chaetopeltidales
													Order Chaetophorales
													Order Chlamydomonadales [= Volvocales]
													Order Oedogoniales
													Order Sphaeropleales
									Class Pedinophyceae
													Order Marsupiomonadales
													Order Pedinomonadales
													Order Scourfieldiales
									Class Trebouxiophyceae
													Order Chlorellales
													Order Microthamniales
													Order Phyllsiphonales
													Order Prasiolales
													Order Trebouxiales
									Class Ulvophyceae
													Order Bryopsidales
													Order Cladophorales
													Order Dasycladales
													Order Oltmansiellopsidales
													Order Scotinosphaerales
													Order Trentepohliales
													Order Ulotrichales
													Order Ulvales
						Subphylum Prasinophytina
									Class Mamiellophyceae
													Order Dolichomastigales
													Order Mamiellales
													Order Monomastigales
									Class Nephrophyceae [= Nephroselmidophyceae]
													Order Nephroselmidales
									Class Pyramimonadophyceae
													Order Palmophyllales
													Order Prasinococcales
													Order Pseudoscourfieldiales
													Order Pyramimonadales
			INFRAKINGDOM STREPTOPHYTA
				Superphylum Charophyta
					Phylum Charophyta
									Class Charophyceae
													Order Charales
									Class Chlorokybophyceae
													Order Chlorokybales
									Class Coleochaetophyceae
													Order Chaetosphaeridiales
													Order Coleochaetales
									Class Conjugatophyceae [= Zygnematophyceae]
													Order Desmidiales
													Order Zygnematales
									Class Klebsormidiophyceae
													Order Klebsormidiales
									Class Mesostigmatophyceae
													Order Mesostigmatales
				Superphylum Embryophyta
					Phylum Anthocerotophyta
									Class Anthocerotopsida
										Subclass Anthocerotidae
													Order Anthocerotales
										Subclass Dendrocerotidae
													Order Dendrocerotales
													Order Phymatocerales
										Subclass Notothylatidae
													Order Notothyladales
									Class Leiosporocerotopsida
													Order Leiosporocerotales
					Phylum Bryophyta
									Class Andreaeobryopsida
													Order Andreaeobryales
									Class Andreaeopsida
													Order Andreaeales
									Class Bryopsida
										Subclass Bryidae
													Order Bartramiales
													Order Bryales
													Order Hedwigiales
													Order Hookeriales
													Order Hypnales
													Order Hypnodendrales
													Order Orthotrichales
													Order Ptychomniales
													Order Rhizogoniales
													Order Splachnales
										Subclass Buxbaumiidae
													Order Buxbaumiales
										Subclass Dicranidae
													Order Archidiales
													Order Bryoxiphiales
													Order Dicranales
													Order Grimmiales
													Order Pottiales
													Order Scouleriales
										Subclass Diphysciidae
													Order Diphysciales
										Subclass Funariidae
													Order Encalyptales
													Order Funariales
													Order Gigaspermales
										Subclass Timmidae
													Order Timmiales
									Class Oedipodiopsida
													Order Oedipodiales
									Class Polytrichopsida
													Order Polytrichales
									Class Sphagnopsida
													Order Ambuchananiales
													Order Sphagnales
									Class Takakiopsida
													Order Takakiales
									Class Tetraphidopsida
													Order Tetraphidales
					Phylum Marchantiophyta
									Class Haplomitriopsida
													Order Calobryales
													Order Treubiales
									Class Jungermanniopsida
										Subclass Jungermanniidae
													Order Jungermanniales
													Order Porellales
													Order Ptilidiales
										Subclass Metzgeriidae
													Order Metzgeriales
													Order Pleuroziales
										Subclass Pelliidae
													Order Fossombroniales
													Order Pallaviciniales
													Order Pelliales
									Class Marchantiopsida
													Order Blasiales
													Order Lunulariales
													Order Marchantiales
													Order Neohodgsoniales
													Order Sphaerocarpales
					Phylum Tracheophyta
						Subphylum Lycopodiophytina
									Class Lycopodiopsida
													Order Isoetales
													Order Lycopodiales
													Order Selaginellales
						Subphylum Polypodiophytina
									Class Polypodiopsida
										Subclass Equisetidae
													Order Equisetales
										Subclass Marattiidae
													Order Marattiales
										Subclass Ophioglossidae [=Psilotidae]
													Order Ophioglossales
													Order Psilotales
										Subclass Polypodiidae
													Order Cyatheales
													Order Gleicheniales
													Order Hymenophyllales
													Order Osmundales
													Order Polypodiales
													Order Salviniales
													Order Schizaeales
						Subphylum Spermatophytina
								Superclass “Angiospermae”
									Class Magnoliopsida
												Superorder N.N.
													Order N.N. (e.g., Icacinaceae)
												Superorder Amborellanae
													Order Amborellales
												Superorder Asteranae
													Order Apiales
													Order Aquifoliales
													Order Asterales
													Order Boraginales
													Order Bruniales
													Order Cornales
													Order Dipsacales
													Order Ericales
													Order Escalloniales
													Order Garryales
													Order Gentianales
													Order Lamiales
													Order Paracryphiales
													Order Solanales
												Superorder Austrobaileyanae
													Order Austrobaileyales
												Superorder Berberidopsidanae
													Order Berberidopsidales
												Superorder Buxanae
													Order Buxales
												Superorder Caryophyllanae
													Order Caryophyllales
												Superorder Ceratophyllanae
													Order Ceratophyllales
												Superorder Dillenianae
													Order Dilleniales
												Superorder Lilianae [=Monocotyledones]
													Order Acorales
													Order Alismatales
													Order Arecales
													Order Asparagales
													Order Commelinales
													Order Dasypogonales
													Order Dioscoreales
													Order Liliales
													Order Pandanales
													Order Petrosaviales
													Order Poales
													Order Zingiberales
												Superorder Magnolianae
													Order Canellales
													Order Chloranthales
													Order Laurales
													Order Magnoliales
													Order Piperales
												Superorder Myrothamnanae
													Order Gunnerales
												Superorder Nymphaeanae
													Order Nymphaeales
												Superorder Proteanae
													Order Proteales
												Superorder Ranunculanae
													Order Ranunculales
												Superorder Rosanae
													Order Brassicales
													Order Celastrales
													Order Crossosomatales
													Order Cucurbitales
													Order Fabales
													Order Fagales
													Order Geraniales
													Order Huerteales
													Order Malpighiales
													Order Malvales
													Order Myrtales
													Order Oxalidales
													Order Picramniales
													Order Rosales
													Order Sapindales
													Order Vitales
													Order Zygophyllales
												Superorder Santalanae
													Order Santalales
												Superorder Saxifraganae
													Order Saxifragales
												Superorder Trochodendranae
													Order Trochodendrales
								Superclass “Gymnospermae”
									Class Cycadopsida
										Subclass Cycadidae
													Order Cycadales
									Class Ginkgoopsida
										Subclass Ginkgooidae
													Order Ginkgoales
									Class Gnetopsida
										Subclass Gnetidae
													Order Gnetales
									Class Pinopsida
										Subclass Pinidae
													Order Pinales
	KINGDOM ANIMALIA
		SUBKINGDOM N.N.
					Phylum Cnidaria
						Subphylum Anthozoa
									Class Anthozoa
										Subclass Hexacorallia
													Order Actiniaria
													Order Antipatharia
													Order Ceriantharia
													Order Corallimorpharia
													Order Scleractinia
													Order Zoantharia [= Zoanthidea]
										Subclass Octocorallia
													Order Alcyonacea
													Order Helioporacea
													Order Pennatulacea
						Subphylum Medusozoa
									Class Cubozoa
													Order Carybdeida
													Order Chirodropida
									Class Hydrozoa
										Subclass Hydroidolina
													Order Anthoathecata
													Order Gonoproxima
													Order Leptothecata
													Order Siphonophorae
										Subclass Trachylina
													Order Actinulida
													Order Limnomedusae
													Order Narcomedusae
													Order Trachymedusae
									Class Polypodiozoa
													Order Polypodiidea
									Class Scyphozoa
													Order Coronatae
													Order Rhizostomeae
													Order Semaeostomeae
									Class Staurozoa
													Order Stauromedusae
						Subphylum Myxozoa
									Class Malacosporea
													Order Malacovalvulida
									Class Myxosporea
													Order Bivalvulida
													Order Multivalvulida
					Phylum Ctenophora
									Class Nuda
													Order Beroida
									Class Tentaculata
													Order Cambojiida
													Order Cestida
													Order Cryptolobiferida
													Order Cydippida
													Order Ganeshida
													Order Lobata
													Order Platyctenida
													Order Thalassocalycida
					Phylum Placozoa
									Class Placozoa (Trichoplax)
					Phylum Porifera
									Class Calcarea
													Order Baerida
													Order Clathrinida
													Order Leucosolenida
													Order Lithonida
													Order Murrayonida
									Class Demospongiae
													Order Agelasida
													Order Astrophorida
													Order Chondrosida
													Order Dendroceratida
													Order Dictyoceratida
													Order Hadromerida
													Order Halichondrida
													Order Haplosclerida
													Order Lithistida
													Order Poecilosclerida
													Order Spirophorida
													Order Verongida
									Class Hexactinellida
													Order Amphidiscosida
													Order Aulocalycoida
													Order Fieldingida
													Order Hexactinosida
													Order Lychniscosida
													Order Lyssacinosida
									Class Homoscleromorpha
													Order Homosclerophorida
		SUBKINGDOM BILATERIA
			INFRAKINGDOM PROTOSTOMIA
				Superphylum N.N.
					Phylum Chaetognatha
									Class Sagittoidea
													Order Aphragmophora
													Order Phragmophora
					Phylum Orthonectida
													Order Plasmodigenea
					Phylum Rhombozoa
													Order Dicyemida
													Order Heterocyemida
				Superphylum Ecdysozoa
					Phylum Arthropoda
						Subphylum Chelicerata
									Class Arachnida
												Superorder N.N.
													Order Amblypygi
													Order Araneae
													Order Opiliones
													Order Palpigradi
													Order Pseudoscorpiones
													Order Ricinulei
													Order Schizomida
													Order Scorpiones
													Order Solifugae
													Order Uropygi
												Superorder Acariformes
													Order Sarcoptiformes
													Order Trombidiformes
												Superorder Parasitiformes
													Order Holothyrida
													Order Ixodida
													Order Mesostigmata
													Order Opilioacarida
									Class Merostomata
													Order Xiphosura
									Class Pycnogonida
													Order Pantopoda
						Subphylum Crustacea
									Class Branchiopoda
													Order Anostraca
													Order Diplostraca
													Order Laevicaudata
													Order Notostraca
									Class Cephalocarida
													Order Brachypoda
									Class Malacostraca
										Subclass Eumalacostraca
												Superorder Eucarida
													Order Amphionidacea
													Order Decapoda
													Order Euphausiacea
												Superorder Peracarida
													Order Amphipoda
													Order Bochusacea
													Order Cumacea
													Order Isopoda
													Order Lophogastrida
													Order Mictacea
													Order Mysida
													Order Spelaeogriphacea
													Order Tanaidacea
													Order Thermosbaenacea
												Superorder Syncarida
													Order Anaspidacea
													Order Bathynellacea
										Subclass Hoplocarida
													Order Stomatopoda
										Subclass Phyllocarida
													Order Leptostraca
									Class Maxillopoda
										Subclass Branchiura
													Order Arguloida
										Subclass Copepoda
											Infraclass Neocopepoda
												Superorder Gymnoplea
													Order Calanoida
												Superorder Podoplea
													Order Cyclopoida
													Order Gelyelloida
													Order Harpacticoida
													Order Misophrioida
													Order Monstrilloida
													Order Mormonilloida
													Order Siphonostomatoida
											Infraclass Progymnoplea
													Order Platycopioida
										Subclass Mystacocarida
													Order Mystacocaridida
										Subclass Pentastomida
													Order Cephalobaenida
													Order Porocephalida
										Subclass Tantulocarida (e.g., Basipodellidae)
										Subclass Thecostraca
											Infraclass Ascothoracida
													Order Dendrogastrida
													Order Laurida
											Infraclass Cirripedia
												Superorder Acrothoracica
													Order Cryptophialida
													Order Lithoglyptida
												Superorder Rhizocephala
													Order Akentrogonida
													Order Kentrogonida
												Superorder Thoracica
													Order Ibliformes
													Order Lepadiformes
													Order Scalpelliformes
													Order Sessilia
											Infraclass Facetotecta (Hansenocaris)
									Class Ostracoda
													Order Halocyprida
													Order Myodocopida
													Order Paleocopida
													Order Platycopida
													Order Podocopida
									Class Remipedia
													Order Nectiopoda
						Subphylum Hexapoda
									Class Collembola
													Order Entomobryomorpha
													Order Neelipleona
													Order Poduromorpha
													Order Symphypleona
									Class Diplura
													Order N.N. (e.g., Japygidae)
									Class Insecta
										Subclass Archaeognatha
													Order Archaeognatha
										Subclass Dicondylia
													Order Zygentoma
										Subclass Pterygota
											Infraclass Neoptera
												Superorder Holometabola
													Order Coleoptera
													Order Diptera
													Order Hymenoptera
													Order Lepidoptera
													Order Mecoptera
													Order Siphonaptera
													Order Strepsiptera
													Order Trichoptera
												Superorder Neuropterida
													Order Megaloptera
													Order Neuroptera
													Order Raphidioptera
												Superorder Paraneoptera
													Order Hemiptera
													Order Psocodea
													Order Thysanoptera
												Superorder Polyneoptera
													Order Blattodea
													Order Dermaptera
													Order Embioptera
													Order Grylloblattodea
													Order Mantodea
													Order Mantophasmatodea
													Order Orthoptera
													Order Phasmida
													Order Plecoptera
													Order Zoraptera
											Infraclass Palaeoptera
													Order Ephemeroptera
													Order Odonata
									Class Protura
													Order Acerentomata
													Order Eosentomata
													Order Sinentomata
						Subphylum Myriapoda
									Class Chilopoda
													Order Craterostigmomorpha
													Order Geophilomorpha
													Order Lithobiomorpha
													Order Scolopendromorpha
													Order Scutigeromorpha
									Class Diplopoda
										Subclass Chilognatha
											Infraclass Helminthomorpha
												Superorder N.N.
													Order Platydesmida
													Order Polyzoniida
													Order Siphonocryptida
													Order Siphonophorida
												Superorder Juliformia
													Order Julida
													Order Spirobolida
													Order Spirostreptida
												Superorder Nematophora
													Order Callipodida
													Order Chordeumatida
													Order Stemmiulida
													Order Siphoniulida
												Superorder Merochaeta
													Order Polydesmida
											Infraclass Pentazonia
													Order Glomerida
													Order Glomeridesmida
													Order Sphaerotheriida
										Subclass Penicillata
													Order Polyxenida
									Class Pauropoda
													Order Hexamerocerata
													Order Tetramerocerata
									Class Symphyla (e.g., Scolopendrellidae)
					Phylum Kinorhyncha
													Order Cyclorhagida
													Order Homalorhagida
					Phylum Loricifera
													Order Nanaloricida
					Phylum Nematoda
									Class Chromadorea
										Subclass Chromadoria
													Order Chromadorida
													Order Desmodorida
													Order Desmoscolecida
													Order Selachinematida
										Subclass Plectia
												Superorder Monhysterica
													Order Monhysterida
												Superorder Plectica
													Order Benthimermithida
													Order Leptolaimida
													Order Plectida
												Superorder Rhabditica
													Order Diplogasterida
													Order Drilonematida
													Order Panagrolaimida
													Order Rhabditida
													Order Spirurida
												Superorder Teratocephalica
													Order Teratocephalida
									Class Dorylaimea
										Subclass Bathyodontia
													Order Bathyodontida
													Order Mermithida
													Order Mononchida
										Subclass Dorylaimia
													Order Dorylaimida
										Subclass Trichocephalia
													Order Dioctophymatida
													Order Marimermithida
													Order Muspiceida
													Order Trichocephalida
									Class Enoplea
										Subclass Enoplia
													Order Alaimida
													Order Enoplida
													Order Ironida
													Order Rhaptothyreida
													Order Trifusiida
													Order Tripyloidida
										Subclass Oncholaimia
													Order Oncholaimida
										Subclass Triplonchia
													Order Triplonchida
													Order Tripylida
					Phylum Nematomorpha
													Order Gordioidea
													Order Nectonematoidea
					Phylum Onychophora
									Class Udeonycophora
													Order Euonycophora
					Phylum Priapula [= Priapulida]
									Class N.N. (e.g., Priapulidae)
					Phylum Tardigrada
									Class Eutardigrada
													Order Apochela
													Order Parachela
									Class Heterotardigrada
													Order Arthrotardigrada
													Order Echiniscoidea
				Superphylum Spiralia [= Lophotrochozoa]
					Phylum Acanthocephala
									Class Archiacanthocephala
													Order Apororhynchida
													Order Gigantorhynchida
													Order Moniliformida
													Order Oligacanthorhynchida
									Class Eoacanthocephala
													Order Gyracanthocephala
													Order Neoechinorhynchida
									Class Palaeacanthocephala
													Order Echinorhynchida
													Order Heteramorphida
													Order Polymorphida
									Class Polyacanthocephala
													Order Polyacanthorhynchida
					Phylum Annelida
									Class N.N.
													Order Myzostomida
									Class Clitellata
										Subclass N.N.
													Order Branchiobdellida
										Subclass Hirudinea
													Order Acanthobdellida
													Order Arhynchobdellida
													Order Rhynchobdellida
										Subclass Oligochaeta
												Superorder N.N.
													Order N.N. (Jennaria)
													Order Enchytraeida
													Order Haplotaxida
													Order Lumbriculida
													Order Tubificida
												Superorder Metagynophora
													Order Moniligastrida
													Order Opistophora
									Class Polychaeta
										Subclass N.N.
													Order N.N. (e.g., Nerillidae)
										Subclass Echiura
													Order Echiuroinea
													Order Heteromyota
													Order Xenopneusta
										Subclass Errantia
													Order Amphinomida
													Order Eunicida
													Order Phyllodocida
										Subclass Sedentaria
											Infraclass Canalipalpata
													Order Sabellida
													Order Spionida
													Order Terebellida
											Infraclass Scolecida (e.g., Arenicolidae)
					Phylum Brachiopoda
									Class Craniata
													Order Craniida
									Class Lingulata
													Order Lingulida
									Class Rhynchonellata
													Order Rhynchonellida
													Order Terebratulida
													Order Thecideida
					Phylum Bryozoa
									Class Gymnolaemata
													Order Cheilostomata
													Order Ctenostomata
									Class Phylactolaemata
													Order Plumatellida
									Class Stenolaemata
													Order Cyclostomata
					Phylum Cycliophora
									Class Eucycliophora
													Order Symbiida
					Phylum Entoprocta
													Order Coloniales
													Order Solitaria
					Phylum Gastrotricha
													Order Chaetonotida
													Order Macrodasyida
					Phylum Gnathostomulida
													Order Bursovaginoidea
													Order Filospermoidea
					Phylum Micrognathozoa
									Class Micrognathozoa
													Order Limnognathida
					Phylum Mollusca
									Class Bivalvia
										Subclass Autobranchia
												Superorder Heteroconchia
													Order Carditida
													Order Lucinida
													Order Myida
													Order Pholadomyida
													Order Trigoniida
													Order Unionida
													Order Veneroida
												Superorder Pteriomorphia
													Order Arcida
													Order Limida
													Order Mytilida
													Order Ostreida
													Order Pectinida
													Order Pteriida
										Subclass Protobranchia
													Order Nuculanida
													Order Nuculida
													Order Solemyoida
									Class Caudofoveata
													Order Chaetodermatida
									Class Cephalopoda
										Subclass Coleoidea
												Superorder Decabrachia
													Order Sepiida
													Order Sepiolida
													Order Spirulida
													Order Teuthida
												Superorder Octobrachia
													Order Octopoda
													Order Vampyromorphida
										Subclass Nautiloidea
													Order Nautilida
									Class Gastropoda
										Subclass Caenogastropoda
													Order Littorinimorpha
													Order Neogastropoda
										Subclass Cocculiniformia (e.g., Cocculinidae)
										Subclass Heterobranchia
													Order Acochlidioidea
													Order Anaspidea
													Order Cephalaspidea
													Order Gymnosomata
													Order Hygrophila
													Order Nudibranchia
													Order Pleurobranchomorpha
													Order Runcinacea
													Order Sacoglossa
													Order Stylommatophora
													Order Systellommatophora
													Order Thecosomata
													Order Umbraculida
										Subclass Neomphalina
													Order N.N. (e.g., Neomphalidae)
										Subclass Neritimorpha
													Order Cycloneritimorpha
										Subclass Patellogastropoda
													Order N.N. (e.g., Patellidae)
										Subclass Vetigastropoda
													Order N.N. (e.g., Ataphridae)
									Class Monoplacophora
													Order Tryblidiida
									Class Polyplacophora
													Order Chitonida
													Order Lepidopleurida
									Class Scaphopoda
													Order Dentaliida
													Order Gadilida
									Class Solenogastres
												Superorder Aplotegmentaria
													Order Cavibelonia
													Order Sterrofustia
												Superorder Pachytegmentaria
													Order Neomeniamorpha
													Order Pholidoskepia
					Phylum Nemertea
									Class Anopla
													Order N.N. (e.g., Gorgonorhynchidae)
									Class Enopla
													Order Monostilifera
													Order Polystilifera
									Class Paleonemertea (e.g., Carinomidae)
					Phylum Phoronida
									Class N.N. (e.g., Phoronis)
					Phylum Platyhelminthes
						Subphylum Catenulidea
													Order Catenulida
						Subphylum Rhabditophora
									Class Macrostomorpha
													Order Haplopharyngida
													Order Macrostomida
									Class Neoophora
										Subclass Eulecithophora
											Infraclass Adiaphanida
													Order Fecampiida
													Order Prolecithophora
													Order Tricladida
											Infraclass Rhabdocoela
													Order Dalytyphloplanida
													Order Endoaxonemata
													Order Kalyptorhynchia
										Subclass Neodermata
											Infraclass Cestoda
													Order Amphilinidea
													Order Bothriocephalidea
													Order Caryophyllidea
													Order Cyclophyllidea
													Order Diphyllidea
													Order Diphyllobothriidea
													Order Gyrocotylidea
													Order Lecanicephalidea
													Order Litobothridea
													Order Proteocephalidea
													Order Pseudophyllidea
													Order Rhinebothriidea
													Order Spathebothriidea
													Order Tetrabothriidea
													Order Tetraphyllidea
													Order Trypanorhyncha
											Infraclass Monogenea
													Order Capsalidea
													Order Chimaericolidea
													Order Dactylogyridea
													Order Diclybothriidea
													Order Gyrodactylidea
													Order Mazocraeidea
													Order Monocotylidea
													Order Montchadskyellidea
													Order Polystomatidea
											Infraclass Trematoda
													Order Aspidogastrida
													Order Diplostomida
													Order Plagiorchiida
													Order Stichocotylida
									Class Polycladidea
													Order Lecithoepitheliata
[truncated: 293 more rows]
